# Supplementary material for: Induction of Polyploidy and Metabolic Profiling in the Medicinal Herb Wedelia chinensis
Source: Plants (Basel). 2021 Jun 17;10(6):1232. doi: 10.3390/plants10061232 (PMC8235177; doi:10.3390/plants10061232)
Supplement: Supplementary file 1 [file plants-10-01232-s001.zip]

Archive with 1 entries (1 files):
- plants-1249387-supplementary.pdf
